# Supplementary material for: Long lived liver-resident memory T cells of biased specificities for abundant sporozoite antigens drive malaria protection by radiation-attenuated sporozoite vaccination
Source: PLoS Pathog. 2025 May 27;21(5):e1012731. doi: 10.1371/journal.ppat.1012731 (PMC12143544; doi:10.1371/journal.ppat.1012731)
Supplement: S1 Data — This file contains the values utilised to make all the graphs presented in this manuscript. (XLSX) [file ppat.1012731.s009.xlsx]

## Sheet: Figure 1
	Figure 1A	% of mice	Protected	Not protected
		Naïve	0	100
		1xRAS	0	100
		2xRAS	54.54	45.45
		3xRAS	100	0
	Figure 1B	Naïve	2.786	2.492	2.308	2.372	2.526	3.78	4.691	4.656	5.929	6.188	5.487
		1xRAS	1.834	0.338	1.721	2.013	1.922	1.54	1.241	1.842	1.77	2.107	0.391
		2xRAS	0.082	0.117	0.245	1.385	0.131	0.103	0.197	1.699	0.12	0.151	0.158
		3xRAS	0.039	0.065	0.121	0.122	0.075	0.081	0.129	0.122	0.091	0.179	0.093
	Figure 1C	% of mice	Protected	Not protected
		Naïve	0	100
		3xRAS Iso	66	34
		3xRAS αCXCR3	0	100
	Figure 1D	Naïve	2.191	2.863	2.541	2.262	3.834	1.336	2.562	3.045	3.551	4.466
		3xRAS Iso	0.115	0.078	0.784	0.061	0.062	0.066	0.14	0.117	0.906	0.089	0.262	0.086
		3xRAS αCXCR3	2.155	2.039	1.435	0.941	1.725	2.073	1.353	1.347	1.868	1.468	1.911

## Sheet: Suppl Figure 1
	Suppl. Figure 1A	% of mice	Protected	Not protected
		Naïve	0	100
		3xRAS	100	0
		3xRAS-CD8	0	100
	Suppl. Figure 1B	Naïve	2.739	0.877	2.796	0.668
		3xRAS	0.171	0.104	0.134	0.107	0.0096	0.141	0.128	0.116	0.12	0.156
		3xRAS-CD8	0.93	1.227	0.799	0.92	0.76	1.201	1.306	0.198	1.673	0.57
	Suppl. Figure 1C	N/A
	Suppl. Figure 1D		TCM				TEM				TRM
		Isotype	78782.7	51717	211619	126599	91913.2	51095.6	379129	185248	215785	201620	728682	314904
		αCXCR3	19172.4	15330.4	82907.2	52327.2	95697.1	60487.7	333949	104157	2774.23	3173.65	6574.57	1216.91
	Suppl. Figure 1E		TCM				TEM				TRM
		Isotype	886786	1.35948e+06	2.01731e+06	2.63757e+06	327940	502456	1.08197e+06	1.08571e+06	71966.1	146995	102218	205601
		αCXCR3	336209	295051	1.28279e+06	590203	326914	309574	840012	296870	75209.5	59277	191729	67711.6
	Suppl. Figure 1F		TCM				TEM				TRM
		Isotype	202.45	34.52	849.87	344.49	2718.64	5869.09	29830.6	34147.3	21083.9	25064.5	93741.1	49606.1
		αCXCR3	219.74	134.48	580.11	331.88	3186.24	645.49	27990.2	6748.33	82.4	53.79	193.37	0
	Suppl. Figure 1G		TCM				TEM				TRM
		Isotype	511.61	3028.99	2847.3	5183.23	11937.5	38664.2	68050.4	170010	1193.75	1959.94	854.19	7947.62
		αCXCR3	603.61	889.16	3826.93	505.31	9899.17	3704.81	62761.7	14654	965.77	296.39	3444.24	505.31
	Suppl. Figure 1H	N/A

## Sheet: Figure 2
	Figure 2A		TRAP								RPL6								RPA1								Other
		Naive	96.04	138.57	269.17	171.38	1374.47	1703.16	1119.4	1187.26	214.07	385.96	326.8	249.74	495.16	592.89	499.56	221.58	104.64	498	104.74	36.54	323.68	902.65	339.46	291.45	25061.2	34223.2	32391	12279	27349.2	67740.7	32862.2	32342.8
		1x RAS	917.81	102.76	830.93	548.42	3698.45	5019.97	3710.69	4836.48	518.48	186.53	1876.1	589.25	790.14	2598.82	10350.5	10574.5	278.15	76.42	335.06	226.25	17562.1	6435.05	11087.9	8225.93	77351.3	23103.3	81576.1	79147.1	61797.8	107150	401596	276230
		2x RAS	8069.15	24403	42177	46030.5	72945.1	88069.5	57935.6	116517	15333.5	5083.33	19096.2	15332.8	10396.3	9807.23	14805.9	9466.19	2051.56	2568.65	11352.2	1952.65	7319.31	15253.7	3708.36	5039.81	95126.5	82935.5	256468	179165	175055	174840	143933	227633
		3x RAS	213980	94858.5	135184	161344	340628	166083	311596	93527.6	18781.1	8958.3	25745.9	16578.6	34308.9	23369.3	47555.6	32787.5	6058.63	1436.86	1328.39	3376.04	24977.4	9804.28	77520.9	28215	467621	158350	204684	258343	314440	134302	1.45134e+06	523709
	Figure 2B		TRAP								RPA1								RPL6								Other
		1x RAS	1.16	0.44	0.98	0.68	4.41	4.14	0.87	1.61	0.35	0.33	0.4	0.28	20.95	5.31	2.6	2.74	0.66	0.79	2.22	0.73	0.94	2.14	2.43	3.53	97.83	98.44	96.4	98.31	73.7	88.4	94.11	92.12
		2x RAS	6.69	21.22	12.82	18.98	27.45	30.58	26.29	32.49	1.7	2.23	3.45	0.81	2.75	5.3	1.68	1.41	12.72	4.42	5.8	6.32	3.91	3.41	6.72	2.64	78.89	72.12	77.93	73.89	65.88	60.71	65.31	63.47
		3x RAS	30.29	35.99	36.84	36.7	47.68	49.79	16.5	13.79	0.86	0.55	0.36	0.77	3.5	2.94	4.11	4.16	2.66	3.4	7.02	3.77	4.8	7.01	2.52	4.83	66.19	60.07	55.78	58.76	44.02	40.26	76.87	77.22
	Figure 2C		TRAP								RPA1								RPL6								Other
		1x RAS	0.37	0.04	0.34	0.22	1.5	2.04	1.51	1.97	0.05	0.01	0.06	0.04	3.18	1.16	2.01	1.49	0.15	0.05	0.55	0.17	0.23	0.76	3.01	3.08	0.56	0.17	0.59	0.57	0.45	0.77	2.9	1.99
		2x RAS	3.28	9.93	17.16	18.73	29.67	35.83	23.57	47.4	0.37	0.46	2.05	0.35	1.32	2.76	0.67	0.91	4.46	1.48	5.56	4.46	3.03	2.85	4.31	2.76	0.69	0.6	1.85	1.29	1.26	1.26	1.04	1.64
		3x RAS	87.05	38.59	54.99	65.64	138.57	67.56	126.76	38.05	1.1	0.26	0.24	0.61	4.52	1.77	14.02	5.1	5.47	2.61	7.49	4.83	9.99	6.8	13.84	9.54	3.38	1.14	1.48	1.87	2.27	0.97	10.48	3.78
	Figure 2D		TRAP								RPA1								RPL6								Other
		1x RAS	1.97	0.22	2.24	0.64	0.68	1.67	0.31	0.28	0.09	0.02	0.11	0.06	1.74	3.97	1.48	0.53	0.68	0.14	1.1	0.45	0.13	2.73	1.29	1.47	1.18	0.21	0.88	0.8	0.71	1.69	1.7	0.83
		2x RAS	3.68	5.4	15.04	13.42	1.59	6.97	10.03	7.72	0.71	0.31	1.04	0.37	2.76	1.8	1.3	2.05	9.31	2.75	1.41	2.7	2.24	1.55	3.38	9.17	1.32	0.97	2.94	1.35	3.3	4.26	4.41	2.94
		3x RAS	25.34	3.85	8.37	15.31	8.29	6.41	2.07	1.72	2.84	0.63	0.38	1.42	4.41	3.28	9.06	2.85	6.71	1.62	6.04	8.79	5.07	3.07	2.4	7.87	6.29	2.34	2.39	3.38	4.78	3.05	8.23	3.79
	Figure 2E		CSP (SIINFEKL)						TRAP						RPL6						RPA1						Other
		Naive	611.8			894	1148.9		0			821.4	1364.6		94.1			15.7	68.6		217.2			0	52.5		18041.3			14533.7	29140.6
		1x RAS	6449.7	9726.9	5798.2	6639.5	9402.9	4797.1	1103.8	739.1	62.8	3473.2	2029.1	2286.3	531.2	1712.7	3391	21778.9	3605.9	296.3	1228.7	3056.1	2950.9	2365.1	3977.9	195	36770.2	102522	65016.3	198518	178393	105610
		3x RAS	383167	61784	294988	444382	180284	599966	53136.6	6171.3	36768.7	239253	42127.8	121775	8746	16095	6908.6	10923.4	5015.9	20903.3	4904.9	13693.7	3175	582.2	713	509.5	281847	522228	200359	639744	466016	742863
	Figure 2F		CSP (SIINFEKL)						TRAP						RPL6						RPA1						Other
		1xRAS	14	8.26	7.51	2.9	4.8	4.2	2.4	0.63	0.08	1.5	1	2	1.15	1.45	4.39	9.4	1.8	0.3	2.67	2.6	3.82	1	2	0.2	79.79	87.06	84.2	85.3	90.4	93.3
		3xRAS	52.36	9.97	54.41	33.3	26	40.4	7.26	1	6.78	17.9	6.1	8.2	1.2	2.6	1.27	0.8	0.7	1.4	0.67	2.21	0.59	0	0.1	0	38.51	84.23	36.95	47.9	67.1	50
	Figure 2G		CSP (SIINFEKL)						TRAP						RPL6						RPA1						Other
		1xRAS	0.880513	1.32792	0.79157	0.955805	1.35362	0.690578	1.73763	1.16351	0.0988613	1.3378	0.781565	0.880633	0.282809	0.911835	1.80536	2.54416	0.421232	0.034613	0.509432	1.26709	1.22348	1.08524	1.82528	0.0894769	0.539921	1.5054	0.954676	1.23426	1.10913	0.656615
		3xRAS	52.3099	8.43475	40.2718	63.972	25.9532	86.3695	83.6489	9.71501	57.8822	92.155	16.2267	46.9049	4.65634	8.56892	3.67811	1.27604	0.585945	2.44187	2.03362	5.67756	1.31639	0.267146	0.327164	0.233787	4.13855	7.66822	2.942	3.97751	2.89738	4.61863
	Figure 2H		CSP (SIINFEKL)						TRAP						RPL6						RPA1						Other
		1xRAS	0.276843	0.387634	0.193184	0.22154	0.127055	0.223501	2.61136	0.955384	0.103859	0.27909	0.312232	0.0643113	0.236301	0.293789	0.550326	0.0358863	0.355302	0.0877016	0.348821	0.438935	0.629703	0.475122	0.507601	0.0674217	0.0458564	0.0668515	0.072925	0.0748957	0.0762867	0.0499259
		3xRAS	8.26848	0.85634	2.02589	1.0326	1.72454	1.873	3.40866	1.30829	1.11597	3.74287	1.40792	2.56897	3.21894	1.6567	1.13735	0.254432	0.248035	3.31914	2.09146	1.4897	1.04931	0.198553	0.218271	0.0517172	0.503533	1.0079	0.274498	0.142971	0.104817	0.220163
	Figure 2I		TRAP														NVF														F4														Other
		Naive	96.04	138.57	269.17	171.38	1374.47	1703.16	1119.4	1187.26							214.07	385.96	326.8	249.74	495.16	592.89	499.56	221.58							104.64	498	104.74	36.54	323.68	902.65	339.46	291.45							25061.2	34223.2	32391	12279	27349.2
		1x10k RAS	917.81	102.76	830.93	548.42	3698.45	5019.97	3710.69	4836.48							518.48	186.53	1876.1	589.25	790.14	2598.82	10350.5	10574.5							278.15	76.42	335.06	226.25	17562.1	6435.05	11087.9	8225.93							77351.3	23103.3	81576.1	79147.1	61797.8
		1x50k RAS	14230.8	10894	10502.2	4231.6	8975.1	3025.53	6538.22	1837.1	3698.33	9928.27	5476.89	1402.36	5306.12	8498.71	34279.8	20124.5	33926.2	21652.1	27157.8	11401.4	10854.5	3089.82	8500.59	24049.5	25960.2	3476.97	21493	27944.4	10738.9	5453.4	17283.5	10693	21954.9	9020.36	11767.4	4139.8	14605.1	19345.8	5194.41	5390.58	20040.2	21746.5	446607	383293	872479	589897	571946
	Figure 2J		TRAP														F4														NVF														Other
		1x 10k RAS	1.16	0.44	0.98	0.68	4.41	4.14	0.87	1.61							0.35	0.33	0.4	0.28	20.95	5.31	2.6	2.74							0.66	0.79	2.22	0.73	0.94	2.14	2.43	3.53							97.83	98.44	96.4	98.31	73.7
		1x 50k RAS	2.81321	2.59526	1.1242	0.675463	1.42454	0.782814	1.96188	1.74229	1.13064	1.27239	0.814813	0.566263	1.17005	1.36583	2.12291	1.29916	1.8501	1.70686	3.48472	2.33389	3.53096	3.92614	4.46503	2.47932	0.772788	2.17668	4.41906	3.49488	6.77659	4.79424	3.63161	3.45619	4.31053	2.94996	3.25702	2.93035	2.59877	3.08215	3.86218	1.40397	4.73941	4.49096	88.2873	91.3113	93.3941	94.1615	90.7802
	Figure 2K		TRAP														F4														NVF														Other
		1x 10k RAS	1.21174	0.135669	1.09704	0.724053	4.88289	6.62762	4.89905	6.38537							0.855464	0.235034	1.03049	0.695843	54.0131	19.7913	34.1013	25.2993							1.38921	0.499786	5.02679	1.57883	2.11709	6.96324	27.733	28.3332							2.34177	0.69944	2.46967	2.39613	1.87089
		1x 50k RAS	18.7882	14.3828	13.8655	5.58678	11.8494	3.99446	8.6321	2.42543	4.88273	13.1078	7.23087	1.85147	7.00541	11.2204	33.028	16.7722	53.1563	32.8869	67.5234	27.7426	36.1913	12.7322	44.9188	59.499	15.9757	16.579	61.6347	66.8823	91.8488	53.9213	90.9013	58.0143	72.7662	30.5488	29.0833	8.27882	22.7764	64.438	69.5575	9.31614	57.588	74.8739	13.5208	11.604	26.4138	17.8588	17.3153
[truncated: 9 more columns]

## Sheet: Suppl Figure 2
	Suppl Figure 2A	TRAP
	(Howick et al)	sgSpz	8.96573	10.2974	10.0771	10.5202	9.74206	9.74206	10.3161	9.22927	10.5466	6.69063	10.9785	9.37895	7.19587	10.1068	10.0503	8.30691	9.71428	10.557	9.63038	9.24203	9.94498	8.83239	11.9221	10.3915	9.90224	7.99879	10.2675	10.0167	10.5069	7.66856	11.7079	10.017	9.45894	8.69907	11.6126	9.83841	10.4103	9.67197	11.032	6.76805	11.4336	9.66268	10.796	10.5813	10.7751	9.18582	8.5828
		bbSpz	10.3619	10.604	11.0251	10.276	9.17914	9.59277	9.99424	9.16464	10.0412	10.9751	10.756	10.4949	10.5633	10.3797	10.5124	10.6313	9.91769	10.5447	9.19994	10.5895	8.15733	10.202	10.6917	10.7594	9.5804	11.3121	10.113	11.364	10.5948	10.2655	11.3975	11.7796	11.5806	10.8197	10.5521	10.3894	10.336	9.83986	11.0934	10.6725	10.347	10.9576	11.6731	9.88823	11.2827	10.5251	11.2586
		EEF	0	3.62784	1.49417	0	5.01745	0	4.34001	4.33433	0	4.08531	5.12096	5.7346	0	0	1.04771	4.83644	0	0	4.54046	0	0	0	5.1475	4.16886	2.55701	0	0	0	0.833704	0	3.42469	0	5.46945	0	0	0	6.11881	0	0	4.60893	4.2912	0	0	5.35112	1.80947	0	5.61865
		Merozoite	0	0	0	0	0	0	0	0	0	0	0	0	0	0	0	0	0	0	0	0	0	0	0	0	0	0	0	0	0	0	0	0	0	0	0	0	0	0	0	0	0	0	0	0	0	0	0
		Ring	0	0	0	0	0	0	0	0	0	0	0	0	0	0	0	0	0	0	0	0.754179	0	0	0	0	0	0	0	0	0	0	0	0	0	0	0	0	0	0	0	0	0	0	0	0	0	0	0
		RPL6
		sgSpz	0	0	0	0	0	0	0	0	0	0	0	0	0	0	0	0	0	0	0	0	0	0	0	0	0	0	0	0	0	0	0	0	1.75454	0	0	0	0	0	0	0	0	0	0	0	0	0	0
		bbSpz	0	0	0	0	0	0	0	0	0	0	0	0	0	0	0	0	0	0	0	0	0	0	0	0	0	0	0	0	0	0	0	0	0	0	0	0	0	0	0	0	0	0	0	4.99194	0	0	0
		EEF	5.98569	5.72999	5.29121	0	6.23936	6.98837	5.5868	4.49629	5.86368	2.97201	2.21844	5.94498	6.86541	6.83234	3.78733	5.90879	7.31385	7.00259	6.51532	4.05918	1.85866	4.57468	2.27118	6.21029	0	2.98274	5.28146	5.80472	3.57913	6.39076	5.08179	6.10219	5.98307	6.42104	5.65777	5.11098	4.51229	0	0	0	5.89214	6.14381	3.58845	6.31018	5.90377	5.77018	4.82522
		Merozoite	0	0	0	0	0	7.01535	0	5.83212	0	3.8816	0	0	0	0	0	0	0	0	0	0	0	0	0	0	0	8.81689	0	0	0	0	0	0	0	0	0	0	0	8.39392	7.95768	0	0	0	0	0	0	0	0
		Ring	0	10.2246	0	8.62431	8.81749	0	6.92291	8.17098	5.73274	8.57539	8.17277	8.01007	1.61842	9.85905	9.21409	10.6009	10.023	10.3618	7.18858	0	9.65418	9.62753	8.64192	0	6.00811	0	9.22913	0	9.42565	0	8.22669	0	0	8.61539	8.55776	8.73448	5.95976	0	10.29	9.08578	5.20824	8.85502	0	8.16386	7.25825	10.1245	9.64912
		RPA1
		sgSpz	5.66954	0	0	0	0	0	0	0	0	0	0	0	0	0	0	0	0	0	0	0	0	0	0	0	0	0	0	0	7.33875	0	0	0	0	0	0	0	0	7.81228	0	0	0	0	0	0	0	0	0
		bbSpz	0	0	0	0	0	0	0	0	4.42674	0	0	0	0	0	6.98674	0	0	0	0	0	0	0	0	0	0	0	4.63942	0	0	0	0	3.99947	0	0	0	0	0	0	2.15034	0	0	7.09383	0	0	0	0	0
		EEF	5.34657	6.15108	5.53684	0	4.83115	5.81834	5.79567	6.57993	3.4724	6.80325	6.65204	6.47205	4.85636	7.92989	7.36944	5.40447	4.6473	5.78596	5.63569	0	0	7.0095	0	6.56113	6.95535	4.0171	4.40667	6.89196	5.95457	3.83446	6.5282	6.50229	5.91997	3.65263	0	6.08995	4.58696	0	0	5.49837	5.44179	4.04359	3.21285	5.20806	0	0	2.69372
		Merozoite	0	0	0	0	0	0	0	0	0	0	0	0	0	0	0	0	0	0	0	0	0	0	0	0	0.703909	0	0	10.9485	0	0	0	0	0	0	0	0	0	0	0	0	0	0	0	0	0	0	0
		Ring	0	0	0	0	7.31766	0	0	0	0	0	0	0	0	0	0	0	0	0	0	0	0	0	0	0	0	0	0	0	0	0	0	0	0	0	0	7.50473	0	0	0	0	8.14929	0	0	10.2684	2.60163	0	0
	Suppl Figure 2B	TRAP (liver)
			TCM								TEM								TRM
		Naive	234.77	207.86	139.97	68.55	1429.44	608.27	1007.46	897.68	64.03	46.19	75.37	68.55	311.55	437.96	604.48	308.88	96.04	138.57	269.17	171.38	1374.47	1703.16	1119.4	1187.26
		1x RAS	129.79	94.19	352.86	202.68	798.23	2223.7	1308.18	580.38	213.23	154.14	307.33	429.19	2088.69	1890.81	1308.18	1216.03	917.81	102.76	830.93	548.42	3698.45	5019.97	3710.69	4836.48
		2x RAS	199.91	272.85	612.81	500.33	1985.76	887.29	978.52	3193.03	4697.92	8816.47	6400.47	11050.8	77168	20983.2	13938	41480.4	8069.15	24403	42177	46030.5	72945.1	88069.5	57935.6	116517
		3x RAS	436.63	408.08	440.7	321.57	1490.17	1302.37	1734.76	1211.66	31263	49401.6	40794.7	22260.8	64732.5	38980.3	100031	32484.7	213980	94858.5	135184	161344	340628	166083	311596	93527.6
		TRAP (spleen)
			TCM								TEM								TRM
		Naive	128.96	537.04	492.57	636.54	11671.3	13951.3	8154.36	26298.7	838.25	1611.13	1416.13	1273.07	11671.3	15168.5	7348.99	30194.8	322.4	604.18	615.71	282.9	12147.7	17415.7	8959.73	16774.9
		1x RAS	813.42	598.1	228.16	1306.47	12824	6575.34	23116.2	42059.4	1762.42	1943.84	1825.26	3458.29	17367.9	9980.43	43852.7	53465.3	610.07	448.58	684.47	1229.62	6664.42	5636.01	21076.5	26376.2
		2x RAS	765.64	1545.58	781.83	1198.06	18789.6	6040.27	6144.91	12106.5	11331.5	23394.5	14712.7	17746.3	235398	63724.8	25771.9	71307.5	0	1756.34	1137.21	1572.46	25017.6	7147.65	10088.7	14406.8
		3x RAS	1307.58	1554.5	1495.2	1482.7	7195.95	11523.7	34152.9	33113.9	45329.6	134542	87744.7	56746.9	219730	131658	798064	267949	4285.97	1943.13	3305.18	4919.87	18243.2	19206.2	59244.9	40708.9
		RPL6 (liver)
			TCM								TEM								TRM
		Naive	254.85	146.04	270.78	228.02	170.75	94.86	131.46	135.41	173.3	208.62	242.77	162.87	204.89	189.72	210.34	123.1	214.07	385.96	326.8	249.74	495.16	592.89	499.56	221.58
		1x RAS	319.07	186.53	427.88	347.23	101.95	252.31	577.32	1010.8	129.62	223.84	405.94	578.72	1733.22	643.4	21278.3	4082.07	518.48	186.53	1876.1	589.25	790.14	2598.82	10350.5	10574.5
		2x RAS	311.23	388.89	384.88	394.48	96.77	156.63	199.37	106.76	1431.68	2342.59	22076.5	7962.27	12235	13602.4	10125.9	1269.28	15333.5	5083.33	19096.2	15332.8	10396.3	9807.23	14805.9	9466.19
		3x RAS	263.63	362.92	290.66	484.53	162.09	279.96	740.74	254.96	3954.48	11995.3	7724.88	2213.65	8469.16	13894.9	40839.5	3110.48	18781.1	8958.3	25745.9	16578.6	34308.9	23369.3	47555.6	32787.5
		RPL6 (spleen)
			TCM								TEM								TRM
		Naive	1393.64	902.22	918.53	1223.45	1131.3	1317.57	1004.02	1896.48	7665	3909.63	4715.11	2374.93	1131.3	2432.43	2108.43	5807.98	774.24	721.78	734.82	647.71	719.92	2736.49	401.61	1422.36
		1x RAS	815.18	822.06	1203.23	1895.95	6521.74	1522.25	4147.47	12755.9	3668.3	6905.26	8873.81	5924.86	29347.8	4098.36	43133.6	29763.8	543.45	328.82	601.61	1105.97	9782.61	1170.96	3317.97	11811
		2x RAS	1509.57	2080.44	3565.85	2680.08	1364.11	1193.06	1701.7	2035.12	8227.17	8861.12	76265.5	30924	26128	36117.1	24224.2	4070.23	679.31	770.53	2110.4	2680.08	1993.7	1301.52	3203.2	2274.54
		3x RAS	2113.59	1998.61	3291.97	3691.32	1241.72	1964.8	5862.07	4786.32	14430.7	30621.5	21921.5	7457.97	38741.7	43102.7	111379	19829.1	1603.41	927.92	1047.45	2033.99	2483.44	3192.8	6896.55	4102.56
		RPA1 (liver)
			TCM								TEM								TRM
		Naive	127.89	79.23	139.65	97.45	238.5	79.65	148.51	233.16	127.89	316.91	116.38	121.81	136.29	185.84	254.6	174.87	104.64	498	104.74	36.54	323.68	902.65	339.46	291.45
		1x RAS	128.38	101.89	156.36	137.72	383.75	135.95	710.76	231.07	96.28	140.11	346.23	177.06	37562.1	1506.8	9204.34	16267	278.15	76.42	335.06	226.25	17562.1	6435.05	11087.9	8225.93
		2x RAS	145.8	131.17	271.13	183.78	149.14	200.85	99.93	262.74	1968.25	10843	17152.1	505.39	2948.37	14513.7	3619.54	3821.66	2051.56	2568.65	11352.2	1952.65	7319.31	15253.7	3708.36	5039.81
		3x RAS	110.38	131.62	123.57	199.21	122.17	245.79	456.27	495	932.1	910.38	1070.95	3533.31	7588.24	3263.54	14281.4	10395	6058.63	1436.86	1328.39	3376.04	24977.4	9804.28	77520.9	28215
		RPA1 (spleen)
			Tcm								Tem								Trm
		Naive	3299.22	3966.3	4303.32	1678.81	2317.42	2905.03	1685.99	4195.8	22879.4	18552	16589.6	8528.38	2844.1	4357.54	4004.21	9140.86	2079.94	2047.12	1434.44	805.83	1474.72	2458.1	948.37	1948.05
		1x RAS	2661.2	4309.42	3354.76	4433.61	1893.8	2533.17	5490.2	7313.77	16037.2	19581.4	13829.8	17734.4	56925.4	6875.75	38039.2	82483.1	1260.57	1285.27	958.5	1599.01	1893.8	1326.9	3529.41	8939.05
		2x RAS	4003.55	4324.37	5004.1	6615.91	3777.34	1350.88	1982.38	3922.35	12884.1	44023.5	58331.4	23668.2	11630.2	48008.3	14537.4	10340.7	946.29	2339.41	2165.95	2422.73	4274.35	2286.11	2454.37	2496.04
		3x RAS	3531.69	3815.27	6687.35	3346.62	3353.77	2464.53	6298.34	7819.29	8865.25	9396.86	13374.7	10506.8	29534.8	14899.2	43425.4	49730.7	1369.43	1130.45	1817.21	1245.25	3029.21	2128.45	5966.85	6880.97
		Other (liver)
			TCM								TEM								TRM
		Naive	57352.8	73544.4	56379.9	39192.6	62845.6	61710.4	57363.2	61360.1	84706.3	88618.2	69281.2	67988.6	43745	86679.5	67184.9	56442.3	25061.2	34223.2	32391	12279	27349.2	67740.8	32862.2	32342.8
		1x RAS	56783.9	57395.8	88514.1	87328.1	71256.6	79122.6	234549	187156	60699.9	70007.9	70906.9	72231.8	116138	97897.7	481924	271198	77351.3	23103.3	81576.1	79147.1	61797.8	107150	401596	276230
		2x RAS	74299.7	69974.9	93975.8	89150.4	73079	47779.5	62391.9	114713	79137.2	54306.7	103861	128203	182495	210575	88651.6	171946	95126.4	82935.5	256468	179165	175055	174840	143933	227633
		3x RAS	85812.2	66468	72472.9	70757.1	48019.3	52887.2	134458	127004	267143	114087	138065	220652	179220	114287	674894	230625	467621	158350	204683	258343	314439	134302	1.45134e+06	523709
		Other (spleen)
			TCM								TEM								TRM
		Naive	236466	139818	172354	107073	683932	598355	416965	1.02056e+06	1.32357e+06	647315	670464	455740	524313	544131	488606	756144	47205.4	24312.7	27582	20113.5	95034.3	120676	65799.6	134615
		1x RAS	285318	501259	456778	619734	962822	688277	2.15061e+06	3.62689e+06	1.23121e+06	2.01009e+06	1.69573e+06	1.67013e+06	1.05762e+06	773472	3.30125e+06	4.07487e+06	59939.8	92636.2	79708.7	97617.6	147675	81052.9	270545	424335
		2x RAS	618369	698637	892091	876608	544837	222810	354785	936106	1.0528e+06	1.27104e+06	1.12479e+06	2.18697e+06	682060	726053	400428	850666	61166.1	83322.4	88804.8	107524	82316.8	47971.1	51895	102469
		3x RAS	726421	685028	907188	753103	433406	335069	1.37271e+06	1.45749e+06	993402	876695	1.07281e+06	1.01178e+06	1.08603e+06	683134	2.70533e+06	1.73357e+06	70664.9	61584.7	82095.8	65455.5	76988.4	64337.1	274798	183802
[truncated: 188 more columns]

## Sheet: Suppl Figure 3
	Suppl Figure 3	CSP/SIINFEKL (liver)
			TCM						TEM						TRM
		Naive	141.2			251	171.5		1105.9			815.6	2006.3		611.8			894	1148.9
		1x RAS	4957.4	323.2	251.2	273.1	396.8	370.4	1214.1	2068.2	1821.1	2474.9	15527.7	6667.7	6449.7	9726.9	5798.2	6639.5	9402.9	4797.1
		3x RAS	527.8	241.1	249.7	1057.1	639.9	1285.7	19452.4	30335.7	57765.8	112604	30941.7	91748.3	383167	61784	294988	444382	180284	599966
		CSP/SIINFEKL (spleen)
			TCM						TEM						TRM
		Naive	9398.9			5879.2	6073.4		1399.8			2420.8	3644.1		400			3227.8	3312.8
		1xRAS	16349	19263.3	18882.9	10808.7	13113.7	7353.2	6948.3	5829.7	11131	19161	60893	14110.2	1021.8	2534.6	1192.6	33408.8	4789.3	2981
		3xRAS	12377.6	10429.4	20652.6	25056.1	14624.2	15435.8	33963	61719.4	124957	405294	89916.2	304888	9811.5	7714.9	15446.1	37217.9	14167.2	27414
		TRAP (liver)
			TCM						TEM						TRM
		Naive	1			558.5	629.8		1			115	122.5		1			821.4	1364.6
		1xRAS	41.7	1	1	843.5	482.2	1719.1	166.6	119.8	146.5	975.8	723.3	14958.1	1103.8	739.1	62.8	3473.2	2029.1	2286.3
		3xRAS	45.4	36.5	1	962	1228	566.1	6585.3	839.9	6350	19644.5	7625.4	13115.4	53136.6	6171.3	36768.7	239253	42127.8	121775
		TRAP (spleen)
			TCM						TEM						TRM
		Naive	154.6			5381.5	3751.5		0			128.1	117.2		0			3587.7	4220.5
		1xRAS	140.9	154.7	302.3	6942.8	3631.6	4820.4	281.8	618.9	302.3	5501.9	2867.1	30730.1	140.9	154.7	0	58031.6	2102.5	4217.9
		3xRAS	275.9	121	336.2	11582.3	6794.5	5282.8	15312.8	4596.1	32611.5	52340.1	23127.4	42119.4	3448.8	1451.4	2689.6	20965.3	15157	16133.9
		RPL6 (liver)
			TCM						TEM						TRM
		Naive	141.2			47.1	274.4		47.1			15.7	154.3		94.1			15.7	68.6
		1xRAS	354.1	129.3	355.8	170.7	155.3	222.3	252.9	226.2	397.7	94864.6	1897.8	314.9	531.2	1712.7	3391	21778.9	3605.9	296.3
		3xRAS	301.6	241.1	0	198.2	206.4	110.8	603.2	4691.3	1581.5	11143.7	4809.5	532	8746	16095	6908.6	10923.4	5015.9	20903.3
		RPL6 (spleen)
			TCM						TEM						TRM
		Naive	799.9			691.7	441.7		200			345.8	331.3		1			1	1
		1xRAS	1021.8	4815.8	3776.6	3316.3	2280.6	1987.4	1226.2	1013.9	2385.2	603570	7868.2	1391.1	1	760.4	1	5527.2	1254.4	1
		3xRAS	1207.6	1428.7	1388.4	2784	1828	2346.2	1509.5	8286.4	4685.9	40148.4	18394.5	3951.6	452.8	285.7	867.8	1904.9	342.8	1234.9
		RPA1 (liver)
			TCM						TEM						TRM
		Naive	608.2			65.7	122.5		152.1			32.9	87.5		217.2			1	52.5
		1xRAS	624.8	639.2	586	165.4	140.6	141.8	354	1777.8	816.2	512.7	2049.2	230.4	1228.7	3056.1	2950.9	2365.1	3977.9	195
		3xRAS	136.2	401.7	102.4	1	79.2	75.5	545	4491.5	102.4	405	594.2	1528.6	4904.9	13693.7	3175	582.2	713	509.5
		RPA1 (spleen)
			TCM						TEM						TRM
		Naive	1391.4			1025	820.6		1			1	351.7		1			1	234.5
		1xRAS	2536.2	4951.1	1209.3	1310	1146.8	1205.1	986.3	2011.4	3476.8	3667.9	6689.8	1687.1	422.7	154.7	151.2	655	382.3	1
		3xRAS	1379.5	1451.4	2017.2	733.1	653.3	856.7	965.7	7740.8	1008.6	2199.2	2613.3	8995	275.9	241.9	336.2	1026.3	1	1

## Sheet: Figure 3
	Figure 3	TRAP Lv Trm cells
		Days after vaccination	1xRAS														3xRAS
		25	14230.8	10894	10502.2	4231.62	8975.06	3025.53	6538.22	1837.1	3698.33	9928.27	5476.89	1402.36	5306.12	8498.71
		49	1422.69	1853.64	1187.63	584.47	2241.36
		50	2241.81	6292.78	2166.06	3700.18	1934.51	2526.22	2624.94	3124.58	5266.59	12600.6
		54	5701.74	4137.57	5659.19	8287.52
		75	7931.18	5072.61	11973	4521.32	7458.38
		76	2302.81	3305.12	1338.79	766.42	1117.17	6664.19	8253.54	1876.12	2923.4	28.67
		100	2306.07	1720.5	2236.25	2539.07	378.97	236.58	1080.85	165.95	1092.39	1648.67	2977.21	2302.51	3207.56
		101	1218.66	777.88	424.48	1561.68	72.98
		29															460409	84200.8	278957	175610
		31															213980	94858.5	135184	161344
		35															340628	166083	311596	93527.6
		45															520776	14375.9	466335	594222	328368
		54															239680	123786	15484.1	14530.5	241669
		76															551804	155781	119499	146635	203210
		79															307247	273280	323845	218981	45328.6
		81															187687	528158	88004.5	747447	76109.8
		100															20656.1	84166.2	95409.5	240673	83168.8
		RPL6 Lv Trm cells
		Days after vaccination	1xRAS														3xRAS
		25	34279.8	20124.5	33926.2	21652.1	27212.9	11401.4	10854.5	3089.82	8500.59	24049.5	25960.2	3476.97	21493	27944.4
		49	7224.79	12202	4070.44	5511.4	9279.56
		50	8895.52	12209.1	11627.5	11687.4	10366.8	5200.04	17382	9308.43	5924.16	8011.64
		54	16843.5	9378.14	6121.83	11952.5
		75	7131.84	7607.37	11351.9	17649.5	15466.1
		76	13581.7	15148	11269.7	17128.8	14197.4	17865.9	3910.54	7326.97	4768.67
		81	12405.3	8615.21	12469.1	8034.6	2664.07
		100	4943.52	23607.4	10731.1	6962.41	17151.7	1443.19	989.32	1739.62	3215.7	1202.21	3809	4054.07	3922.29	4143.74
		101	19876.8	10258.3	9830.96	9732.05	2424.12
		29															54036.8	41999.2	56757.6	13637.2
		31															18781.1	8958.3	25745.9	16578.6
		35															34308.9	23369.3	47555.6	32787.5
		45															61350.4	13422.2	26385.3	20171.8	35991.8
		54															6811.27	21534.3	35704.7	20049.5	51575.9
		76															16852	17836.7	14389.2	41177.4	67366.5
		79															94732.8	31712.5	43072.3	41759.8	78650
		81															36577.2	88274.1	15481.5	16867.2	30006.2
		100															9710.71	23848.9	15035.1	26191.7	21243.3
		RPA1 Lv Trm cells
		Days after vaccination	1xRAS														3xRAS
		25	10738.9	5453.37	17283.5	10693	21954.9	9020.36	11767.4	4139.8	14605.1	19345.8	5194.41	5390.58	20040.2	21746.5
		49	11917	34924.5	18810.3	4772.38	9926.65
		50	3964.8	2975.58	6441.45	2003.92	12239.6	18467.2	21653.8	29375.5	14940.8	41658.7
		54	26685.3	5186.72	3113.3	10813.4
		75	15327.3	6045.18	27213.1	39651.7	17859.6
		76	6546.49	3814.99	5427.11	30923.4	21164	3380.9	3376.19	4173.43	2682.53	99.07
		100	6793.94	15532.2	4160.82	7273.12	7180.47	1002.1	484.83	2299.6	1031.64	700.33	25769.4	5781.85	7679.93	3015.54
		101	14249.5	4292.97	4892.24	4882.92	2552.87
		29															21155.5	18321.6	40192.7	5341.24
		31															6058.63	1436.86	1328.39	3376.04
		35															24977.4	9804.28	77520.9	28215
		54															6948.43	5452.62	28177.9	840.521	2172.13
		76															5454	16852	17836.7	14389.2	41177.4	67366.5
		79															26874	5653.89	23502.8	8099.38	12586.6
		100															5833.06	7876.87	3644.44	4685.23	7023
		TRAP Spl Tem cells
		Days after vaccination	1xRAS														3xRAS
		25	25379.6	40928.5	15503.8	9861.74	17803	3683.5	11711.8	11578.7	2981.23	35165.7	32935.7	32980.4	17356.3	49579.4
		49	3968.25	2623.94	4260.8	1276.74	1427.34
		50	2433.32	8296.35	5536.91	1984.91	1206.17	6063.17	4253.57	8586.41	13636.8	40948.7
		54	17087.3	2556.34	7570.88	1863.43
		75	16198.8	9534.79	9684.17	3004.32	3185.55
		76	1784.07	1203.43	1158	2055.11	868.84	2476.41	13881.2	5932.67	2415.32	1289.16
		100	795.98	4979.84	2515.45	2355.52	5406.2	1466.64	674.94	1851.45	1	1	552.421	39512.3	4132.42	27694.7
		101	423.78	1527.99	869.02	605.94	404.41
		29															209983	17137.4	87945.2	89324.4
		31															45329.6	134542	87744.7	56746.9
		35															219730	131658	798064	267949
		45															140669	39061.6	165171	229609	186401
		54															71581.9	120704	48238.2	10470.2	43529.2
		76															247040	32094.5	86410.6	46576.6	181634
		79															27747.2	68287.4	56878.6	74361	10325.6
		81															34542.2	49261.3	33948.5	51006.4	17932.7
		100															7028.82	36005.6	22152.7	40247.4	11129.4
		RPL6 Spl Tem cells
		Days after vaccination	1xRAS														3xRAS
		25	23272.5	209283	18579.4	9417.66	28187.1	16247.6	11557.5	9582.89	3826.37	97216.6	104609	43299.1	36878	19986.3
		49	17772.9	20168.7	13963.8	26938.2	9242.07
		50	9348.81	14918.6	40000	20093.2	6129.44	12633.4	11432.6	16939	6904.32	6648.62
		54	8394.33	20625.2	54773.9	23473.6
		75	6004.07	14236.6	8850.54	11378.8	40673.2
		76	11486.6	15277.7	54602.6	2128.97	16395.9	24365.4	6445.5	26686.2	13112.8	5050.39
		81	5973.33	4063.49	3231.87	7716.25	2784.88
		100	10371	15247.9	122816	4263.28	25584.4	3288.42	3048.95	2877.1	2244.4	3125.71	24582.7	14400.6	17384.7	21522.7
		101	12414.8	15948.8	4079.45	22405	3619.85
		29															46771.7	22631.1	140486	21540.8
		31															14430.7	30621.5	21921.5	7457.97
		35															38741.7	43102.7	111379	19829.1
		45															46330.9	49618.8	83660.2	24401.5	110803
		54															26476.5	27089.6	86214.8	17718.3	116162
		76															5347.04	42297.1	35135.1	6860.49	15457.5
		79															67102.3	42249.3	22936.7	6472.95	109849
		81															75130.4	17193.1	3025.43	13388.9	4258.72
		100															23370.8	18808.9	18140.8	69225.5	44199.7
		RPA1 Spl Tem cells
		Days after vaccination	1xRAS														3xRAS
		25	57855.6	39220.4	30381.5	57954	44236	26155.2	49505	43755.4	47175.1	57045.9	17619	23865.8	45895.6	64460.8
		49	20579.1	72405.3	121571	62940.7	14496
		50	17630.2	11847.7	10509.4	19158.3	15915.1	33738.7	27890.4	17867.8	10714.6	72374.9
		54	35015.6	14142.9	9015.11	16727
		75	44808.6	7969.81	2496.78	2164.11	1805.87
		76	4908.97	8076.05	2939.51	8980.57	5095.7	10469.6	7455.28	13557.8	10607.2	5038.92
		100	7431.24	16524.4	4480.43	7227.48	5449.03	2001.45	4138.78	2361.5	2646.05	10430.2	50528.6	12841.5	5808.91	3164.57
		101	10350.4	15659.8	5260.05	12064	10749.2
		29															9247.24	10072.3	39542.6	8189.45
		31															8865.25	9396.86	13374.7	10506.8
		35															29534.8	14899.2	43425.4	49730.7
		54															2886.86	7644.46	34895	13306.8	15354.3
		76															4231.69	12527.7	32182.4	5301.2	8399.05
		79															29096.1	20555.9	25433.5	33148.9	16878.4
		100															2456.01	9895.57	3852.3	9076.65	3188.08

## Sheet: Figure 4
	Figure 4B	% of mice	Protected	Not protected
		Naive	10	90
		3xRAS	83.3	16.7
		3xRAS-TRAP	25	75
		3xRAS-OVA	80	20
	Figure 4C	Naive	1.806	1.367	2.545	2.477	2.507	0.897	1.19	2.164	0.108	2.451
		3xRAS	0.19	0.189	0.382	0.17	0.17	0.112	0.129	0.096	0.149	0.129	0.059	0.523
		3xRAS-TRAP	0.115	0.918	0.849	0.259	1.397	0.246	1.96	0.701	0.161	0.116	0.075	1.194
		3xRAS-OVA	0.149	0.083	0.123	0.109	0.165	0.075	0.1	0.095	0.103	0.537
	Figure 4D		Protected										Not protected
		Naive	1748.28										576.3	5135.27	5555.94	7080.77
		3xRAS	481271	77098.9	29311	128901	434442	234495	55040.4	332083	191674	116201	3777.15
		3xRAS-TRAP	89286	614352	2674.86								19337.5	6086.29	10833.7	4861.98	18262.8
		3xRAS-OVA	43226.7	18085	70478	107256	92687.1	85666.9	41661.9	61688.9			3008.66	40610.7

## Sheet: Suppl Figure 4
	Suppl Figure 4B	Naive	1.806	1.367	2.545	2.477	2.507	0.897	1.19	2.164		2.451
		3xRAS			0.382									0.523
		3xRAS-TRAP		0.918	0.849	0.259	1.397	0.246	1.96	0.701			0.075	1.194
		3xRAS-OVA					0.165					0.537

## Sheet: Figure 5
	Figure 5B	Naive	2.262	2.434	2.274	2.906	2.443	3.305	2.333	2.277	2.021	1.788
		RASx1	0.058	0.053	0.065	0.083	0.055	0.105	0.075	0.055	0.062	0.121
		RASx2	0.072	0.073	0.05	0.08	0.086	0.093	0.078	0.083	0.072	0.094
	Figure 5C		Protected	Not protected
		Naive	0	100
		RASx1	20	80
		RASx2	100	0
	Figure 5E	PbT-I (liver)	TCM																		TEM																		TRM
		1xRAS	39.8	470.2	215.6	0	70.6	128.61	0	97.17	21.25	69.14	91.9								3026.5	124293	12718.7	3950.48	4023.93	15540.4	4981.59	5072.13	19857.6	3443.08	4471.09	16932.6							5614.9	38119.5	14443.3	5212.76	13783.7	7287.92	6978.61	17587.3	8518.8	5547.19	14865.2
		2xRAS	69.3	60.8	0	91.3	35.47	0	81.58	21.76	0	0	53.06	51.08	0	25.02	0	51.04	21.25	0	6549	8326.1	11101.2	912.96	177.34	9888.99	5220.88	848.45	848.38	350.28	9550.36	5516.88	1351.82	600.38	285.43	9850.35	5015.85	643.73	5197.6	4041.5	7527.5	1164.02	177.34	8065.3	3242.65	2219.03	1197.72	372.17	8250.45
		3xRAS	0	84.8	39.5	0	0	0	0	0	0	0	0	0	40.58	0	0	21.76	0	0	24.9	2232.1	316.3	166.67	179.57	45.1	26.12	86.35	88.09	102.1	24.14	61.28	81.16	104.8	304.82	152.29	31.66	22.31	74.7	593.3	1186	83.33	410.43	135.3	26.12	86.35	132.14	587.06	96.56
	Figure 5F	Endog. RPL6 (liver)	Tcm					Tem					Trm
		1xRAS	297.55	92.19	298.68			382.56	391.8	252.73			318.8	1037.11	367.6
		2xRAS	200.13	285.43	280.71	297.55	222.83	925.59	1926.63	12453.3	5355.91	7650.44	8380.33	9014.71	19751.7	19319.5	46199.8
		3xRAS	576.38	203.21	195.8	221.63	156.17	25727.3	4809.41	3198.01	14025.8	4462.09	51559.5	51040.8	35439.2	60282.3	27508.8
	Figure 5G	TRAP (liver)	TCM								TEM								TRM
		1xRAS	159.3	205.7	64.7	46.75	52.95	150.05			398.2	1263.8	2155.7	420.76	441.22	85.74			278.8	1263.8	215.6	1729.79	758.9	428.7
		2xRAS	104	182.3	114.1	114.12	35.47	51.37	203.94	217.55	7553.9	5955.9	1748.8	5614.7	13903.2	14358.3	18089.5	32850.3	2945.3	6411.7	2281.1	14401.9	2411.78	53760.1	33752.2	71922.6
		3xRAS	248.9	621.6	197.7	333.33	153.91	248.04	130.59	194.29	32462.3	31531.8	45147.9	49750	39478.7	75404.6	27214.7	29359.7	146454	156614	148253	249458	168637	339726	185305	232071
	Figure 5H	OT-I (liver)	TCM						TEM						TRM
		1xRAS	171.8	361.5	188.8	185.1	269.9	194.3	2812.9	1016.9	1585.9	1912.7	5902.3	1942.8	6742.5	2960.2	8080.7	2545.2	9501.3	5180.9
		2xRAS	142.4	220.1	77.7	117.8	45.4	76.3	71.2	97.8	51.8	201.9	45.4	106.8	0	48.9	51.8	302.9	0	152.6
		3xRAS	0	125.6	194.1	86.5	104.6	93.5	29.8	62.8	55.5	121	20.9	77.9	178.8	219.8	0	51.9	83.6	0
	Figure 5I	TRAP (liver)	TCM						TEM						TRM
		Nv	245.1			343.8			49			65.5			24.5			131
		1xRAS	42.9	90.4	132.2	0	323.9	194.3	730.1	949.1	2020.2	1480.8	3041.1	1165.7	901.9	1084.6	4814.4	1064.3	1133.7	1360
		2xRAS	284.7	415.7	233	168.3	158.8	137.4	38555.1	40080.1	41138	14604.6	8802.9	24374.6	32362.6	149194	48361.1	38177.2	12365	16392.2
		3xRAS	506.5	659.4	360.6	69.2	460	436.2	39536.3	71087	30175.7	34083.5	56269	58727.1	265552	446806	161002	204397	411908	166336
	Figure 5J	OT-I (liver)	TCM							TEM							TRM
		1xCS5M RAS	775.7	40.6	889.8	485.3	2450.3	3355.1	1712.6	5430.2	162.4	4926.7	1395.1	15665.2	7977.7	10099.5	26258.7	2720.7	22810.4	6839.1	87654.2	41170.8	24296.5
		3xCS5M RAS	589.8	18.8	665.1		544	1297.6		137.6	18.8	123.2		649.3	957		648.8	94	542		1386.3	1589.5
	Figure 5K	TRAP (liver)	TCM							TEM							TRM
		Nv	205.7				119.4	80.2		85.7				29.9	16		360				0	32.1
		1xCS5M RAS	38.8	345.2	21.7	212.3	78.2	49.1	191.1	135.8	142.1	325.6	227.5	93.9	24.5	52.1	252.1	629.4	455.8	470.1	266	24.5	156.4
		3xCS5M RAS	137.6	188	73.9		88.3	236		471.8	7237.7	3054.7		2811.1	7855.6		3931.9	109788	56831.8		40915	93745.1
	Figure 5L	PbT-I (liver)	TCM						TEM						TRM
		1xRAS-TRAP	255.6	190.4	449.8	0	31.4	73.6	9817.6	20037.7	6211.2	6629.5	722.3	3974.5	23724.1	13922.7	28785.5	4109.8	2072.8	2796.8
		2xRAS-TRAP	93.1	61.3	131.6	0	39.1	36.7	7429.3	40.8	658.2	2958.1	742.5	7417.8	5269.4	837.1	3817.8	1195.2	1406.8	1836.1
		3xRAS-TRAP	0	0	0	0	0	70.2	98	148.9	123.1	131.3	99.7	0	538.9	319	196.9	105	74.7	257.5
		1xRAS-OVA	121.1	54.1	785.1	121.9	63.6	0	5205.8	7055.1	46923.7	7434.2	2078.5	1471.5	13539.2	17110.6	30851.4	2894.5	4072.1	1647.2
		2xRAS-OVA	39.8	48.6	39	0	29.6	52	4299	2403.5	3082.9	5782.9	1301.3	312	6169.8	5826.6	6380.5	2231.6	1035.1	1247.9
		3xRAS-OVA	61.7	108.5	0	0	0	20.4	246.8	162.8	146.3	70	76.5	61.2	370.2	1266.1	707	163.4	203.9	326.3
	Figure 5M	TRAP (liver)	TCM						TEM						TRM
		Nv	852.1			19.4			517.4			19.4			456.5			136
		1xRAS-TRAP	1192.6	317.4	664	48.9	31.4	392.5	489.8	317.4	149.9	0	3737.3	73.6	1192.6	888.7	813.9	464.8	76629.6	1349.4
		2xRAS-TRAP	1117.2	551.3	746	268.9	195.4	183.6	633.1	204.2	438.8	149.4	156.3	146.9	1973.7	1408.8	1448.1	2121.5	1172.4	1542.3
		3xRAS-TRAP	538.9	404	172.3	183.8	199.3	93.6	441	2126.4	123.1	183.8	1719.2	515	734.9	38105.6	615.4	2152.8	44650.3	17043
		1xRAS-OVA	1553.7	432.5	1131.5	91.4	233.3	153.7	1452.8	973.1	2078.3	1980.4	318.1	636.9	1372.1	459.5	1616.5	1340.6	318.1	658.9
		2xRAS-OVA	537.4	874	546.3	72	59.1	121.3	278.6	4054.4	6575.6	2063.6	2454.7	693.3	477.7	6603.5	12331.7	12165.6	3194	6413
		3xRAS-OVA	61.7	940.5	1755.4	303.4	662.6	469	4627.8	4521.8	46030.5	3197.5	4994.9	18943.5	12032.2	12498.2	428196	11389.8	19087.7	97021.6
[truncated: 7 more columns]

## Sheet: Suppl Figure 5
	Suppl Figure 5A	RPA1 (liver)	Tcm					Tem					Trm
		1xRAS	197.51	174.9	264.38			2370.09	2098.81	205.63			4915.75	3342.56	646.25
		2xRAS	74.86	175.14	53.06	204.33	142.3	2295.62	306.49	7905.58	7509.09	1102.8	1322.48	612.99	6048.56	8632.9	10103.1
		3xRAS	88.09	102.1	96.56	30.64	121.73	13346	6534.29	5383.39	7047.52	4382.39	15284.1	18581.9	14894.8	16331.9	27390
		RPA1 (spleen)	Tcm					Tem					Trm
		1xRAS	721.27	1945.32	1586.26			5048.9	6646.52	1762.51			721.27	324.22	528.75
		2xRAS	778.67	915.32	2840.18	587.26	626.08	9811.27	8542.99	17798.5	20162.6	5478.18	1713.08	1220.43	3218.87	1566.03	2817.35
		3xRAS	1246.37	1269.21	1437.08	2224.16	1676.35	40818.6	13417.3	12295	36955.2	11886.9	2025.35	1813.15	159.68	855.44	1981.14
		PbT-I (spleen)	TCM																		TEM																		TRM
		1xRAS	835.4	2327.5	632.2	151.05	0	635.69	144.25	162.11	352.5	0	0	468.25							3007.6	216034	6743.8	9516.13	11496.5	51332	7356.97	11996.1	42300.2	10211.7	8610.77	39645.5							835.4	211.6	210.7	604.2	613.15	1112.46	577.02	972.66	1057.51	314.21	324.93
		2xRAS	778	1862.5	1451.3	492.62	0	180.46	0	0	467.2	0	946.73	391.51	313.04	308.78	148	196.47	462.75	0	12253.7	20114.7	11247.6	1642.08	148.71	17323.8	9606.92	1448.3	2647.49	1067.87	15905	10179.2	626.08	2933.4	148	14342.3	6015.69	2267.36	778	558.7	725.7	656.83	148.71	721.82	0	181.04	155.73	152.55	378.69
		3xRAS	0	210.6	392	0	0	0	169.08	0	0	0	159.68	171.09	0	0	0	0	0	163.19	0	4422.1	980	0	836.39	306.33	169.08	169.93	467.39	181.32	319.35	171.09	0	734.56	178.73	168.76	173.33	326.37	0	0	0	191.53	139.4	0	0	0	0	0	0
		Endog. RPL6 (spleen)	Tcm					Tem					Trm
		1xRAS	1413.93	1624.67	2185.19			1099.72	2761.94	1248.68			157.1	487.4	780.42
		2xRAS	1543.9	888	1571.76	462.75	1781.5	6329.98	5179.98	22594.1	8792.16	15385.7	4014.13	1479.99	4125.87	3084.97	2915.18
		3xRAS	2791.33	1966.07	2193.94	1559.93	1468.68	49362.6	8936.69	10969.7	48877.8	12728.5	2791.33	1787.34	1856.41	4159.81	2121.42
		TRAP (spleen)	TCM								TEM								TRM
		1xRAS	334.2	423.2	843	800.11	1236.09	606.79	993.27	455.89	501.3	1058	2107.4	4480.61	21477	9304.08	2814.25	4710.88	0	0	0	2400.33	2317.66	3033.94	1655.44	2431.42
		2xRAS	1361.5	745	725.7	164.21	1040.96	1082.73	1350.97	905.19	15560.3	11547.4	1451.3	15271.4	28849.4	29414.3	28970.9	67164.8	583.5	372.5	0	3941	3122.87	5052.76	3752.7	6336.3
		3xRAS	347	1474	980	3639.02	2369.76	1991.17	3212.49	2888.82	41812.4	40430.6	60959	131962	92978.1	188396	127485	105357	6419.3	1684.6	2156.1	11108.6	6412.29	7045.69	12004.6	13084.7
	Suppl Figure 5B	PbT-I (liver)	Tcm															Tem															Trm
		PbT-I + RAS	0	70.6	128.61	0	97.17	21.25	69.14	91.9								3950.48	4023.93	15540.4	4981.59	5072.13	19857.6	3443.08	4471.09	16932.6							5212.76	13783.7	7287.92	6978.61	17587.3	8518.8	5547.19	14865.2	8385.9
		RAS + PbT-I	0	0	0	0	0	0	0	0	0	0	29.84	19.61	0	0	0	38.94	0	0	0	0	20.3	0	0	71.17	0	0	0	23.64	20.19	0	77.87	0	0	20.15	20.92	203.03	19.12	40.84	23.72	55.92	0	0	23.64	0	0
	Suppl Figure 5C	PbT-I (blood)
		1xRAS	185.4	1099.2	136.7
		2xRAS	67	24.6	351.5	292.2	123.8
		3xRAS	44.1	36.1	8	4.8	13.2
		TRAP (blood)
		RASx1	66.85	74.1	11.5
		RASx2	396	231.71	1172.63	1151.57	1688.31
		RASx3	4574.68	3178.64	3836.68	2996.59	2382.72
		RPL6 (blood)
		RASx1	0	16.71	5.39
		RASx2	15.67	48.73	81.03	149.03	123.05
		RASx3	644.47	229.02	180.31	1033.04	76.89
	Suppl Figure 5D	Hsp70
	(Howick et al)	sgSpz	9.73008	10.5052	10.564	9.47635	9.39313	9.39313	10.4672	10.8225	10.8714	12.6557	0	7.21659	9.28784	8.35624	6.37398	9.15288	7.87596	11.1073	9.27436	9.66038	5.51596	9.70289	7.61832	7.2549	0	0	9.49657	11.1632	7.59107	9.02377	8.21405	9.73765	7.91165	4.31076	10.7642	10.9954	10.7212	10.0764	10.5229	0	9.98135	0	10.1366	9.04368	9.29701	9.89945	9.97532
		bbSpz	10.9896	10.6347	9.42161	9.97733	10.8936	9.63484	9.73976	8.56928	10.3056	10.0062	8.49768	10.716	9.24276	7.97267	11.2581	9.62765	10.7432	9.96469	10.3836	9.7559	10.7453	8.41773	11.6409	11.3629	10.7352	11.5026	8.3128	11.5273	10.7093	10.1026	11.4468	11.7459	11.4619	10.5301	12.0224	10.6472	7.20829	10.7462	9.40631	9.4862	10.8444	11.3866	10.6411	11.6127	12.364	10.98	12.125
		EEF	11.6253	11.9081	7.63702	0	10.5693	12.1857	10.4925	10.193	10.1112	10.7333	7.46261	10.7921	9.70787	12.0157	6.72234	9.55325	10.6739	11.4995	10.7725	1.45476	10.508	0	5.86809	10.9819	12.1272	1.25155	0	11.4854	11.5927	9.63831	10.7243	11.6994	10.4055	11.3071	11.4417	12.6209	11.0329	0	0	7.61483	11.1612	11.1408	1.90968	11.0536	11.0552	10.9794	10.2969
		Merozoite	8.84749	0	0	0	0.720004	0.80793	0	12.0322	11.2461	0	6.72516	0	8.55734	10.8171	2.06022	0	0	0	3.96595	13.469	12.0659	11.6837	0	1.55402	0	0	0	0	1.77311	0	0	0	0.528204	12.0711	0	10.9987	0	12.078	10.3218	0	10.0235	0	0	0.337034	0	0	0
		Ring	12.576	0	0	13.9875	12.7057	12.8557	8.73782	11.4813	12.6052	10.7392	12.3001	11.0771	12.2865	2.9798	11.6376	13.1301	12.8011	12.8098	13.1106	13.0303	8.81224	11.807	0	1.69496	13.0887	12.1485	11.5179	13.9957	11.7118	11.5786	6.37808	13.1697	0.438966	12.7741	10.8439	6.99672	13.5964	8.82127	12.3304	3.43017	13.7341	13.811	13.9827	12.6815	13.5856	5.00735	12.8884
	Suppl Figure 5E		Naive				HsOVA HKS
		OT-I	4908.9	3186.3	6407.6	7692	10540.8	30561.7	11578.9	11354.4	12034	13436
		PbT-I	9817.7	4310.9	5492.2	11090.7	68109.9	215135	56297.2	47108.6	59226.1	57039.6
	Suppl Figure 5F	OT-I (spleen)	TCM						TEM						TRM
		1xRAS	2742	656.4	491.1	4576.7	3694.4	2607.4	6116.8	984.6	3437.6	7627.8	10514.9	5070	1476.5	0	327.4	832.1	852.6	434.6
		2xRAS	581.7	2811.7	1794.4	2010.5	1069	1948.4	0	0	489.4	335.1	133.6	243.5	0	0	0	335.1	0	0
		3xRAS	491.1	447.4	694.3	795.7	1958.3	353.4	327.4	149.1	231.4	265.2	301.3	117.8	0	0	231.4	265.2	0	0
		TRAP (spleen)	TCM						TEM						TRM
		Nv	0			281.2			0			421.8			0			140.6
		1xRAS	1476.5	984.6	327.4	138.7	994.7	1883.1	1476.5	2297.4	2455.4	4715.4	5399.6	3186.9	632.8	164.1	327.4	0	568.4	579.4
		2xRAS	581.7	2284.5	2773.2	1507.9	1069	974.2	40135.9	91203.1	96082.8	43561.5	41021.9	38846	1357.3	8610.7	1305	1340.4	935.4	1217.7
		3xRAS	1309.7	1342.2	2082.9	795.7	6176	706.8	27667.1	117813	39574.7	60075.8	102733	155612	2619.4	6860	2082.9	2519.7	10544.4	8717.1
		RPL6 (liver)	TCM						TEM						TRM
		Nv	1617.4			1096.9			588.2			474.8			441.1			245.6
		1xRAS	1546	1604.4	2643.2	354.8	737.8	582.9	1245.4	745.7	3285.1	3732.9	2339.3	3087	2576.7	1084.6	4474.6	4565.9	2375.3	2763.2
		2xRAS	2301.4	2078.6	1190.9	1346	1542.8	534.2	6643.3	8925.7	26251.7	5989.9	1951.2	1160	12717.3	25676.7	52037.4	8126.8	8984.4	4578.8
		3xRAS	5333.1	1256	3772	432.3	2091	825.6	32951.9	4176	16613.3	45963.4	3157.4	12508.7	102580	27788	105864	23483.2	13884.3	15001.1
		RPL6 (spleen)	TCM						TEM						TRM
		Nv	902.5			5623.6			541.5			1124.7			180.5			703
		1xRAS	1898.3	1476.9	2128	8043.9	5683.7	2317.7	1054.6	1312.8	2455.4	10540.2	4831.2	7387.7	843.7	0	327.4	1802.9	1278.8	1014
		2xRAS	2714.5	4217.5	1957.5	2010.5	1336.2	4871	5429	12652.4	65088.4	12230.7	2939.7	3287.9	775.6	3690.3	3425.7	1172.8	534.5	1583.1
		3xRAS	1800.8	2684.3	2777.2	4509	2560.8	1178	20136.4	5965.2	15737.3	86997.2	2410.2	43821.2	2619.4	1640.4	1851.4	1458.8	1054.4	3651.8
		Other (liver)	TCM						TEM						TRM
		Nv	133217			110165			57173.6			32203.2			25682.8			13015.5
		1xRAS	78740.8	158448	127932	41494.1	84269.9	61156.5	82305.3	61598.6	97968.9	100450	76640.1	60573.6	73437	57418.2	84545.1	218777	45329	58587.6
		2xRAS	130969	122881	102936	71761.1	63639.8	76237.4	232066	546375	228084	81267.5	66543.9	102047	279756	280365	316315	145003	160177	85562.9
		3xRAS	150101	148077	185519	100729	101017	44536	319866	267675	328382	170452	135058	219985	615419	556513	1001094	317542	534148	178720
		Other (spleen)	TCM						TEM						TRM
		Nv	470184			789837			100896			105302			21298.2			44426.6
		1xRAS	1.06222e+06	1.36729e+06	819941	707859	872170	844954	408772	272572	297268	454894	233033	281458	92174.1	70727.6	61876.2	66153.7	54990.2	122984
		2xRAS	993509	1.79296e+06	1.27371e+06	1.12288e+06	857317	854004	426953	1542720	799820	300910	316684	252438	83568	214037	95593.4	86620.4	69082.5	60765.4
		3xRAS	929550	1.32234e+06	1.31893e+06	735100	983947	378841	413042	553422	628798	381010	303981	635289	81036.8	86495.4	89101	60871.5	72154.1	80221
[truncated: 188 more columns]

[truncated: 4 more sheets: Suppl Figure 6, Suppl Figure 7, Suppl Figure 8, Figure 6]
